# Supplementary material for: ﻿A new toad of Oreolalax Myers & Leviton, 1962 (Anura, Megophryidae) from Sichuan Province, southwest China
Source: Zookeys. 2024 Sep 16;1212:109–27. doi: 10.3897/zookeys.1212.122222 (PMC11420534; doi:10.3897/zookeys.1212.122222)
Supplement: XML Treatment for Oreolalax yanyuanensis [file zookeys.1212.122222-treatment1.xml]

<!DOCTYPE tp:taxon-treatment
  PUBLIC "-//TaxonX//DTD Taxonomic Treatment Publishing DTD v0 20100105//EN" "tax-treatment-NSO.dtd">
<tp:taxon-treatment xmlns:tp="http://www.plazi.org/taxpub"><tp:treatment-meta><kwd-group><label>Taxon classification</label><kwd>
                <named-content content-type="kingdom">Animalia</named-content>
              </kwd><kwd>
                <named-content content-type="order">Anura</named-content>
              </kwd><kwd>
                <named-content content-type="family">Megophryidae</named-content>
              </kwd></kwd-group><mixed-citation publication-type="journal"><person-group><name><surname>Hou</surname><given-names>Yin Meng</given-names></name><name><surname>Zheng</surname><given-names>Pu Yang</given-names></name><name><surname>Yu</surname><given-names>Hao Qi</given-names></name><name><surname>Wang</surname><given-names>Bin</given-names></name><name><surname>Chen</surname><given-names>Xiao Hong</given-names></name><name><surname>Xie</surname><given-names>Feng</given-names></name></person-group><article-title>﻿A new toad of <italic><tp:taxon-name><tp:taxon-name-part taxon-name-part-type="genus" reg="Oreolalax">Oreolalax</tp:taxon-name-part></tp:taxon-name></italic> Myers &amp; Leviton, 1962 (<tp:taxon-name><tp:taxon-name-part taxon-name-part-type="order">Anura</tp:taxon-name-part></tp:taxon-name>, <tp:taxon-name><tp:taxon-name-part taxon-name-part-type="family">Megophryidae</tp:taxon-name-part></tp:taxon-name>) from Sichuan Province, southwest China</article-title><source>Zookeys</source><day>16</day><month>09</month><year>2024</year><volume>1212</volume><fpage>109</fpage><lpage>127</lpage><pub-id pub-id-type="doi">10.3897/zookeys.1212.122222</pub-id></mixed-citation></tp:treatment-meta><tp:nomenclature><label>﻿</label><tp:taxon-name>
              <object-id xmlns:xlink="http://www.w3.org/1999/xlink" content-type="arpha" xlink:type="simple">52D41E83-3A41-504F-8801-4FBD39AA1316</object-id>
              <tp:taxon-name-part taxon-name-part-type="genus" reg="Oreolalax">Oreolalax</tp:taxon-name-part>
              <tp:taxon-name-part taxon-name-part-type="species" reg="yanyuanensis">yanyuanensis</tp:taxon-name-part>
              <object-id xmlns:xlink="http://www.w3.org/1999/xlink" content-type="zoobank" xlink:type="simple">https://zoobank.org/D770076A-DB34-4045-AEF9-FFFBC2FBA5D8</object-id>
            </tp:taxon-name><tp:taxon-status xmlns:xlink="http://www.w3.org/1999/xlink" xlink:type="simple">sp. nov.</tp:taxon-status><xref ref-type="fig" rid="F3">Figs 3</xref><xref ref-type="fig" rid="F4">, 4</xref><xref ref-type="fig" rid="F5">, 5</xref><xref ref-type="fig" rid="F6">, 6</xref></tp:nomenclature><tp:treatment-sec sec-type="type material" id="SECID0E56AG"><title>Type material.</title><p><bold><italic>Holotype</italic>.</bold> • CIBSH20230603020 (Fig. <xref ref-type="fig" rid="F3">3</xref>), adult male, collected by F. Xie from Shuhe town, Yanyuan county, Sichuan Province (<named-content xmlns:xlink="http://www.w3.org/1999/xlink" content-type="dwc:verbatimCoordinates" xlink:type="simple"><named-content content-type="geo-json" specific-use="{&#34;type&#34;:&#34;Point&#34;,&#34;coordinates&#34;:[101.789624,27.473443]}" id="NCID0EQABG" xlink:type="simple">27.473443°N, 101.789624°E</named-content></named-content>, 3108 m a.s.l.) China. <bold><italic>Paratypes</italic>.</bold> • Seven adult males collected from a small stream of Shuhe town (<named-content xmlns:xlink="http://www.w3.org/1999/xlink" content-type="dwc:verbatimCoordinates" xlink:type="simple"><named-content content-type="geo-json" specific-use="{&#34;type&#34;:&#34;Point&#34;,&#34;coordinates&#34;:[101.789108,27.475205]}" id="NCID0E3ABG" xlink:type="simple">27.475205°N, 101.789108°E</named-content></named-content>, 3127 m a.s.l.); on June 3, 2023 (CIBSH20230603016–19, CIBSH20230603021, CIBSH20230603023–24) by P.Y. Zheng, H.Q. Yu and F. Xie.</p><fig id="F3" position="float" orientation="portrait"><object-id xmlns:xlink="http://www.w3.org/1999/xlink" content-type="doi" xlink:type="simple">10.3897/zookeys.1212.122222.figure3</object-id><object-id xmlns:xlink="http://www.w3.org/1999/xlink" content-type="arpha" xlink:type="simple">223BEE09-394B-5A86-A03E-8744E19E4081</object-id><label>Figure 3.</label><caption><p>Photos of the holotype CIBSH20230603020 of <italic><tp:taxon-name><tp:taxon-name-part taxon-name-part-type="genus" reg="Oreolalax">Oreolalax</tp:taxon-name-part><tp:taxon-name-part taxon-name-part-type="species" reg="yanyuanensis">yanyuanensis</tp:taxon-name-part></tp:taxon-name></italic> sp. nov. <bold>A</bold> dorsal view <bold>B</bold> ventral view; the white arrow indicates the position of the pectoral gland <bold>C</bold> lateral view <bold>D</bold> ventral view of hand <bold>E</bold> ventral view of foot.</p></caption><graphic xmlns:xlink="http://www.w3.org/1999/xlink" xlink:href="zookeys-1212-109_article-122222__-g003.jpg" position="float" orientation="portrait" xlink:type="simple" id="oo_1134579.jpg"><uri content-type="original_file" xlink:type="simple">https://binary.pensoft.net/fig/1134579</uri></graphic></fig></tp:treatment-sec><tp:treatment-sec sec-type="Other specimens" id="SECID0EDCBG"><title>Other specimens.</title><p>• Seven tadpoles (CIBSH20230603kd01–07) collected from a small stream of Shuhe town (<named-content xmlns:xlink="http://www.w3.org/1999/xlink" content-type="dwc:verbatimCoordinates" xlink:type="simple"><named-content content-type="geo-json" specific-use="{&#34;type&#34;:&#34;Point&#34;,&#34;coordinates&#34;:[101.786933,27.466241]}" id="NCID0EMCBG" xlink:type="simple">27.466241°N, 101.786933°E</named-content></named-content>, 3032 m a.s.l.); on June 3, 2023; by P.Y. Zheng, H.Q. Yu and F. Xie.</p></tp:treatment-sec><tp:treatment-sec sec-type="diagnosis" id="SECID0ERCBG"><title>Diagnosis.</title><p>The new species is assigned to genus <italic><tp:taxon-name><tp:taxon-name-part taxon-name-part-type="genus" reg="Oreolalax">Oreolalax</tp:taxon-name-part></tp:taxon-name></italic> based on following characters: maxillary teeth prominent; back rough, scattered with large warts, covered with oval black spots; pupil vertical; tongue moderately broad, notched behind; femoral glands prominent; pectoral and axillary gland present in males.</p><p>The new species differs from its congeners by a combination of the following characters: body size moderate 39.8–52.8 mm in male; head broad; tympanum hidden; distinct black spots present on flanks; toes 1/3 webbed, with broad lateral fringes; dorsal body deep brown or yellowish-brown; belly smooth, middle yellow, scattered fine mottling, abdominal margin more spotted; skin on dorsum rough with dense and varied size granules, warts are covered with dark spots or no spots; iris light orange or light yellow above, creamy silver white bellow; and middle pectoral glands are evident in males.</p></tp:treatment-sec><tp:treatment-sec sec-type="description" id="SECID0E6CBG"><title>Holotype description</title><p><bold>(Fig. <xref ref-type="fig" rid="F3">3</xref>).</bold> Body size moderate (<abbrev xmlns:xlink="http://www.w3.org/1999/xlink" xlink:title="snout–vent length" id="ABBRID0EMDBG" xlink:type="simple">SVL</abbrev> 47.4 mm). Head width greater than length (<abbrev xmlns:xlink="http://www.w3.org/1999/xlink" xlink:title="head width" id="ABBRID0EQDBG" xlink:type="simple">HW</abbrev> 17.6 mm, <abbrev xmlns:xlink="http://www.w3.org/1999/xlink" xlink:title="head length" id="ABBRID0EUDBG" xlink:type="simple">HL</abbrev> 16.2 mm); maxillary teeth developed, without vomerine teeth or acoustic sac; snout bluntly rounded in dorsal view, slightly projecting over lower jaw, longer than eye diameter (<abbrev xmlns:xlink="http://www.w3.org/1999/xlink" xlink:title="snout length" id="ABBRID0EYDBG" xlink:type="simple">SL</abbrev> 6.3 mm, <abbrev xmlns:xlink="http://www.w3.org/1999/xlink" xlink:title="eye diameter" id="ABBRID0E3DBG" xlink:type="simple">ED</abbrev> 5.9 mm); canthus rostralis indistinct, interorbital distance (<abbrev xmlns:xlink="http://www.w3.org/1999/xlink" xlink:title="interorbital distance" id="ABBRID0EAEBG" xlink:type="simple">IOD</abbrev> 5.0 mm) wider than internarial distance (<abbrev xmlns:xlink="http://www.w3.org/1999/xlink" xlink:title="internarial distance" id="ABBRID0EEEBG" xlink:type="simple">IND</abbrev> 3.5 mm), distinctly larger than upper eyelid (<abbrev xmlns:xlink="http://www.w3.org/1999/xlink" xlink:title="upper eyelid width" id="ABBRID0EIEBG" xlink:type="simple">UEW</abbrev> 3.0 mm); nostrils oval, closer to tip of snout than eyes (<abbrev xmlns:xlink="http://www.w3.org/1999/xlink" xlink:title="eye–nostril distance" id="ABBRID0EMEBG" xlink:type="simple">EN</abbrev> 3.1 mm, <abbrev xmlns:xlink="http://www.w3.org/1999/xlink" xlink:title="snout–nostril length" id="ABBRID0EQEBG" xlink:type="simple">NS</abbrev> 3.0 mm); no tympanic membrane; supratympanic fold broad; tongue moderately broad, notched behind; pupil vertical.</p><p>Fingers moderate, relative finger lengths: I &lt; II &lt; IV &lt; III; finger tips slightly dilated; subarticular tubercles absent; inner palmar tubercle large, nearly rounded, outer palmer tubercle small, oval, completely separated.</p><p>Hindlimbs relatively long, length 177% of body length; shank length subequal to thigh length, slightly shorter than foot length (<abbrev xmlns:xlink="http://www.w3.org/1999/xlink" xlink:title="thigh length" id="ABBRID0EXEBG" xlink:type="simple">THL</abbrev> 23.4 mm, <abbrev xmlns:xlink="http://www.w3.org/1999/xlink" xlink:title="tibia length" id="ABBRID0E2EBG" xlink:type="simple">TL</abbrev> 23.8 mm, <abbrev xmlns:xlink="http://www.w3.org/1999/xlink" xlink:title="foot length" id="ABBRID0E6EBG" xlink:type="simple">FL</abbrev> 24.4 mm); heels partially overlap when thighs are positioned at right angles to the body and tibia-tarsal articulation reaches the middle eye when leg stretched; toes 1/3 webbed with distinct fringes; inner metatarsal tubercle long oval, small.</p><p>In life, dorsal body and head rough, back with moderate sparse granules, relatively small warts on head; with dark-brown triangular between eyes; dorsal arms and hindlimbs with small granules and bumps; distinct warts cover the fold and posterior of snout. Ventral skin smooth; pectoral glands flat; pectoral glands evident, chest spines and finger spines not visible; femoral glands slightly swollen, distinct on posterior thigh. Small verrucous granules around the anus.</p><p>Large brown markings on dorsum, dark brown triangular pattern between eyes; large markings dorsum brown; ventral skin medium yellow, with scattered little dark speckling; supratympanic fold dark brown; lateral head and flanks brown with dark patches; throat mixed pink and orange yellow, margin with small beige warts; chest pink and the pectoral glands medium yellow; forelimbs covered with black irregular spots; dorsal limbs yellowish-brown, the spots and stripes of dorsal upper arms and tibiotarsal articulation black; ventral arms, thigh, tibia medium yellow with flesh marking; upper iris light orange yellow, lower iris creamy white, both parts embedded black mesh lines.</p><p>In preservative (75% ethanol), dorsal body and head dark grey; irregular spots in forelimbs, black longitudinal stripes on hindlimbs; ventral surface beige, throat and arms beige white; with grayish-brown speckling; mandibular margin warts white; pectoral glands and ventral of the hindlimb beige yellow, scattered black spots; hand and feet dark grey, finger tips and palms grayish-white, inner metatarsal tubercle grey; lateral grey on snout and undereye, patches black; skins beneath supratympanic fold dark grey, flanks grey, covered with creamy white warts, black spots around the edges of warts. Perianal warts and femoral gland creamy-white (Fig. <xref ref-type="fig" rid="F4">4</xref>).</p><fig id="F4" position="float" orientation="portrait"><object-id xmlns:xlink="http://www.w3.org/1999/xlink" content-type="doi" xlink:type="simple">10.3897/zookeys.1212.122222.figure4</object-id><object-id xmlns:xlink="http://www.w3.org/1999/xlink" content-type="arpha" xlink:type="simple">669386D1-66A2-5CFC-BC77-2AD73638BD8E</object-id><label>Figure 4.</label><caption><p>The holotype CIBSH20230603020 of <italic><tp:taxon-name><tp:taxon-name-part taxon-name-part-type="genus" reg="Oreolalax">Oreolalax</tp:taxon-name-part><tp:taxon-name-part taxon-name-part-type="species" reg="yanyuanensis">yanyuanensis</tp:taxon-name-part></tp:taxon-name></italic> sp. nov. in preservative <bold>A</bold> dorsal view <bold>B</bold> ventral view <bold>C</bold> lateral view <bold>D</bold> dorsal view of the left hand <bold>E</bold> ventral view of the left foot.</p></caption><graphic xmlns:xlink="http://www.w3.org/1999/xlink" xlink:href="zookeys-1212-109_article-122222__-g004.jpg" position="float" orientation="portrait" xlink:type="simple" id="oo_1134580.jpg"><uri content-type="original_file" xlink:type="simple">https://binary.pensoft.net/fig/1134580</uri></graphic></fig></tp:treatment-sec><tp:treatment-sec sec-type="Tadpoles" id="SECID0ENGBG"><title>Tadpoles.</title><p>Measurements see Suppl. material <xref ref-type="supplementary-material" rid="S4">4</xref>. Description based on preserved tadpole CIBSH20230603kd01 at Gosner stage 37 (<abbrev xmlns:xlink="http://www.w3.org/1999/xlink" xlink:title="total length" id="ABBRID0EXGBG" xlink:type="simple">TOL</abbrev> 62.3 mm, BL 20.6 mm) (Fig. <xref ref-type="fig" rid="F5">5</xref>). The mouth is located below the rostral end; labial tooth row formula I:(5+5) /(5+5):I; the upper lip papillae is large, the central missing length is close to 3 papillae position, the lower lip papillae is small and pointed; and there are small teeth on the auxiliary processes of the oral corner; jaw sheaths strong, serrated, the lip teeth are daggerlike; body elliptical in dorsal view, body width is 113% of height; snout rounded, eye positioned dorsolateral; <abbrev xmlns:xlink="http://www.w3.org/1999/xlink" xlink:title="snout length" id="ABBRID0E6GBG" xlink:type="simple">SL</abbrev> 29% of BL; eyes relatively small, <abbrev xmlns:xlink="http://www.w3.org/1999/xlink" xlink:title="eye diameter" id="ABBRID0EDHBG" xlink:type="simple">ED</abbrev> 8.3% of BL; nostrils near oval; tail long and muscled, <abbrev xmlns:xlink="http://www.w3.org/1999/xlink" xlink:title="tail length" id="ABBRID0EHHBG" xlink:type="simple">TAL</abbrev> 210% of BL; <abbrev xmlns:xlink="http://www.w3.org/1999/xlink" xlink:title="tail height" id="ABBRID0ELHBG" xlink:type="simple">TAH</abbrev> 113% of <abbrev xmlns:xlink="http://www.w3.org/1999/xlink" xlink:title="maximum body height" id="ABBRID0EPHBG" xlink:type="simple">BH</abbrev>; <abbrev xmlns:xlink="http://www.w3.org/1999/xlink" xlink:title="maximum width of tail base" id="ABBRID0ETHBG" xlink:type="simple">TBW</abbrev> 44% of <abbrev xmlns:xlink="http://www.w3.org/1999/xlink" xlink:title="maximum body width" id="ABBRID0EXHBG" xlink:type="simple">BW</abbrev>; <abbrev xmlns:xlink="http://www.w3.org/1999/xlink" xlink:title="snout to spiraculum" id="ABBRID0E2HBG" xlink:type="simple">SS</abbrev> 53% of BL. Body dark brown in the back and lateral view, creamy yellow in the ventral; tail brown; the single opening of the spiracle lateral, without a free distal tube; tail end blunt; faint brown cloud spots faintly visible on upper caudal fin, caudal fin light and broad.</p><fig id="F5" position="float" orientation="portrait"><object-id xmlns:xlink="http://www.w3.org/1999/xlink" content-type="doi" xlink:type="simple">10.3897/zookeys.1212.122222.figure5</object-id><object-id xmlns:xlink="http://www.w3.org/1999/xlink" content-type="arpha" xlink:type="simple">1E0177F7-4426-5BB8-9F99-0499EF3A1C16</object-id><label>Figure 5.</label><caption><p>Photos for the tadpole CIBSH20230603kd01 in preservative of <italic><tp:taxon-name><tp:taxon-name-part taxon-name-part-type="genus" reg="Oreolalax">Oreolalax</tp:taxon-name-part><tp:taxon-name-part taxon-name-part-type="species" reg="yanyuanensis">yanyuanensis</tp:taxon-name-part></tp:taxon-name></italic> sp. nov. <bold>A</bold> dorsal view <bold>B</bold> ventral view <bold>C</bold> lateral view <bold>D</bold> ventral view of head.</p></caption><graphic xmlns:xlink="http://www.w3.org/1999/xlink" xlink:href="zookeys-1212-109_article-122222__-g005.jpg" position="float" orientation="portrait" xlink:type="simple" id="oo_1134581.jpg"><uri content-type="original_file" xlink:type="simple">https://binary.pensoft.net/fig/1134581</uri></graphic></fig></tp:treatment-sec><tp:treatment-sec sec-type="variation" id="SECID0E6IBG"><title>Variation.</title><p>Measurements variation of specimens see Suppl. material <xref ref-type="supplementary-material" rid="S1">1</xref> (unit in mm). Half of the individuals had faint markings on the abdomen (CIBSH20230603016, CIBSH20230603018, CIBSH20230603021, CIBSH20230603023), and half had more markings on the abdomen (CIBSH20230603017, CIBSH20230603019, CIBSH20230603020, CIBSH20230603022). Color of each specimen was brownish-yellow (CIBSH20230603018, CIBSH20230603023), medium brown (CIBSH20230603016, CIBSH20230603019, CIBSH20230603021, CIBSH20230603022), or dark brown (CIBSH20230603017, CIBSH20230603020). Dorsal markings are obvious in most individuals (CIBSH20230603016–22), except one (CIBSH20230603023). Lateral markings are obvious in most individuals (CIBSH20230603016–21, CIBSH20230603023), except one (CIBSH20230603022). Color of warts covering the back was yellowish-brown (CIBSH20230603022), light brown (CIBSH20230603023), brown (CIBSH20230603016, CIBSH20230603020), dark brown (CIBSH20230603018, CIBSH20230603019), black (CIBSH20230603017, CIBSH20230603021). Wart size was relatively small in some individuals (CIBSH20230603017, CIBSH20230603020, CIBSH20230603021, CIBSH20230603023) and relatively large in others (CIBSH20230603016, CIBSH20230603018, CIBSH20230603022, CIBSH20230603023). Half of the specimens had dark temporal folds (CIBSH20230603017, CIBSH20230603018, CIBSH20230603020, CIBSH20230603021), in others the folds were generally lighter (CIBSH20230603016, CIBSH20230603019, CIBSH20230603022, CIBSH20230603023).</p><p>Measurements variation of tadpoles see Suppl. material <xref ref-type="supplementary-material" rid="S4">4</xref>. The dorsal color of CIBSH20230606kd01, CIBSH20230606kd03–04, CIBSH20230606kd05–06 is nearly black, while numbers CIBSH20230606kd02 and CIBSH20230606kd07 are dark brown. Light brown cloud spots on the upper caudal fin, ranged from faintly visible (CIBSH20230606kd01, CIBSH20230606kd03) to obvious (CIBSH20230606kd02, CIBSH20230606kd04–07).</p></tp:treatment-sec><tp:treatment-sec sec-type="comparisons" id="SECID0EPJBG"><title>Comparisons.</title><p>In <italic><tp:taxon-name><tp:taxon-name-part taxon-name-part-type="genus" reg="Oreolalax">Oreolalax</tp:taxon-name-part></tp:taxon-name></italic>, 19 species occur in southwest China and northern Vietnam. <italic><tp:taxon-name><tp:taxon-name-part taxon-name-part-type="genus" reg="Oreolalax">Oreolalax</tp:taxon-name-part><tp:taxon-name-part taxon-name-part-type="species" reg="yanyuanensis">yanyuanensis</tp:taxon-name-part></tp:taxon-name></italic> sp. nov. could be easily distinguished from them by several characters (Suppl. material <xref ref-type="supplementary-material" rid="S5">5</xref>). By having moderate body size (39.8–52.8 mm) in males, the new species differs from <italic><tp:taxon-name><tp:taxon-name-part taxon-name-part-type="genus" reg="Oreolalax">O.</tp:taxon-name-part><tp:taxon-name-part taxon-name-part-type="species" reg="major">major</tp:taxon-name-part></tp:taxon-name></italic> (vs. 59.2–68.7 mm), <italic><tp:taxon-name><tp:taxon-name-part taxon-name-part-type="genus" reg="Oreolalax">O.</tp:taxon-name-part><tp:taxon-name-part taxon-name-part-type="species" reg="popei">popei</tp:taxon-name-part></tp:taxon-name></italic> (vs. 60.0–69.0 mm), <italic><tp:taxon-name><tp:taxon-name-part taxon-name-part-type="genus" reg="Oreolalax">O.</tp:taxon-name-part><tp:taxon-name-part taxon-name-part-type="species" reg="rhodostigmatus">rhodostigmatus</tp:taxon-name-part></tp:taxon-name></italic> (vs. 57.5–73.5 mm), <italic><tp:taxon-name><tp:taxon-name-part taxon-name-part-type="genus" reg="Oreolalax">O.</tp:taxon-name-part><tp:taxon-name-part taxon-name-part-type="species" reg="sterlingae">sterlingae</tp:taxon-name-part></tp:taxon-name></italic> (vs. 36.8 mm), and <italic><tp:taxon-name><tp:taxon-name-part taxon-name-part-type="genus" reg="Oreolalax">O.</tp:taxon-name-part><tp:taxon-name-part taxon-name-part-type="species" reg="weigoldi">weigoldi</tp:taxon-name-part></tp:taxon-name></italic> (vs. 58.2 mm).</p><p>By having head width &gt; head length, the new species differs from <italic><tp:taxon-name><tp:taxon-name-part taxon-name-part-type="genus" reg="Oreolalax">O.</tp:taxon-name-part><tp:taxon-name-part taxon-name-part-type="species" reg="chuanbeiensis">chuanbeiensis</tp:taxon-name-part></tp:taxon-name></italic>, <italic><tp:taxon-name><tp:taxon-name-part taxon-name-part-type="genus" reg="Oreolalax">O.</tp:taxon-name-part><tp:taxon-name-part taxon-name-part-type="species" reg="nanjiangensis">nanjiangensis</tp:taxon-name-part></tp:taxon-name></italic> (vs. head width ≈ head length), <italic><tp:taxon-name><tp:taxon-name-part taxon-name-part-type="genus" reg="Oreolalax">O.</tp:taxon-name-part><tp:taxon-name-part taxon-name-part-type="species" reg="weigoldi">weigoldi</tp:taxon-name-part></tp:taxon-name></italic> (vs. head width = head length), <italic><tp:taxon-name><tp:taxon-name-part taxon-name-part-type="genus" reg="Oreolalax">O.</tp:taxon-name-part><tp:taxon-name-part taxon-name-part-type="species" reg="multipunctatus">multipunctatus</tp:taxon-name-part></tp:taxon-name></italic>, <italic><tp:taxon-name><tp:taxon-name-part taxon-name-part-type="genus" reg="Oreolalax">O.</tp:taxon-name-part><tp:taxon-name-part taxon-name-part-type="species" reg="popei">popei</tp:taxon-name-part></tp:taxon-name></italic>, <italic><tp:taxon-name><tp:taxon-name-part taxon-name-part-type="genus" reg="Oreolalax">O.</tp:taxon-name-part><tp:taxon-name-part taxon-name-part-type="species" reg="rhodostigmatus">rhodostigmatus</tp:taxon-name-part></tp:taxon-name></italic>, and <italic><tp:taxon-name><tp:taxon-name-part taxon-name-part-type="genus" reg="Oreolalax">O.</tp:taxon-name-part><tp:taxon-name-part taxon-name-part-type="species" reg="schmidti">schmidti</tp:taxon-name-part></tp:taxon-name></italic> (vs. head width &lt; head length).</p><p>By having no tympanum, the new species differs from <italic><tp:taxon-name><tp:taxon-name-part taxon-name-part-type="genus" reg="Oreolalax">O.</tp:taxon-name-part><tp:taxon-name-part taxon-name-part-type="species" reg="liangbeiensis">liangbeiensis</tp:taxon-name-part></tp:taxon-name></italic>, <italic><tp:taxon-name><tp:taxon-name-part taxon-name-part-type="genus" reg="Oreolalax">O.</tp:taxon-name-part><tp:taxon-name-part taxon-name-part-type="species" reg="major">major</tp:taxon-name-part></tp:taxon-name></italic>, <italic><tp:taxon-name><tp:taxon-name-part taxon-name-part-type="genus" reg="Oreolalax">O.</tp:taxon-name-part><tp:taxon-name-part taxon-name-part-type="species" reg="longmenmontis">longmenmontis</tp:taxon-name-part></tp:taxon-name></italic>, <italic><tp:taxon-name><tp:taxon-name-part taxon-name-part-type="genus" reg="Oreolalax">O.</tp:taxon-name-part><tp:taxon-name-part taxon-name-part-type="species" reg="sterlingae">sterlingae</tp:taxon-name-part></tp:taxon-name></italic>, <italic><tp:taxon-name><tp:taxon-name-part taxon-name-part-type="genus" reg="Oreolalax">O.</tp:taxon-name-part><tp:taxon-name-part taxon-name-part-type="species" reg="chuanbeiensis">chuanbeiensis</tp:taxon-name-part></tp:taxon-name></italic>, <italic><tp:taxon-name><tp:taxon-name-part taxon-name-part-type="genus" reg="Oreolalax">O.</tp:taxon-name-part><tp:taxon-name-part taxon-name-part-type="species" reg="multipunctatus">multipunctatus</tp:taxon-name-part></tp:taxon-name></italic>, <italic><tp:taxon-name><tp:taxon-name-part taxon-name-part-type="genus" reg="Oreolalax">O.</tp:taxon-name-part><tp:taxon-name-part taxon-name-part-type="species" reg="nanjiangensis">nanjiangensis</tp:taxon-name-part></tp:taxon-name></italic>, <italic><tp:taxon-name><tp:taxon-name-part taxon-name-part-type="genus" reg="Oreolalax">O.</tp:taxon-name-part><tp:taxon-name-part taxon-name-part-type="species" reg="pingii">pingii</tp:taxon-name-part></tp:taxon-name></italic>, <italic><tp:taxon-name><tp:taxon-name-part taxon-name-part-type="genus" reg="Oreolalax">O.</tp:taxon-name-part><tp:taxon-name-part taxon-name-part-type="species" reg="popei">popei</tp:taxon-name-part></tp:taxon-name></italic>, <italic><tp:taxon-name><tp:taxon-name-part taxon-name-part-type="genus" reg="Oreolalax">O.</tp:taxon-name-part><tp:taxon-name-part taxon-name-part-type="species" reg="puxiongensis">puxiongensis</tp:taxon-name-part></tp:taxon-name></italic>, <italic><tp:taxon-name><tp:taxon-name-part taxon-name-part-type="genus" reg="Oreolalax">O.</tp:taxon-name-part><tp:taxon-name-part taxon-name-part-type="species" reg="schmidti">schmidti</tp:taxon-name-part></tp:taxon-name></italic>, <italic><tp:taxon-name><tp:taxon-name-part taxon-name-part-type="genus" reg="Oreolalax">O.</tp:taxon-name-part><tp:taxon-name-part taxon-name-part-type="species" reg="weigoldi">weigoldi</tp:taxon-name-part></tp:taxon-name></italic> (vs. hidden), <italic><tp:taxon-name><tp:taxon-name-part taxon-name-part-type="genus" reg="Oreolalax">O.</tp:taxon-name-part><tp:taxon-name-part taxon-name-part-type="species" reg="lichuanensis">lichuanensis</tp:taxon-name-part></tp:taxon-name></italic>, <italic><tp:taxon-name><tp:taxon-name-part taxon-name-part-type="genus" reg="Oreolalax">O.</tp:taxon-name-part><tp:taxon-name-part taxon-name-part-type="species" reg="omeimontis">omeimontis</tp:taxon-name-part></tp:taxon-name></italic> (vs. concealed or slightly visible), and <italic><tp:taxon-name><tp:taxon-name-part taxon-name-part-type="genus" reg="Oreolalax">O.</tp:taxon-name-part><tp:taxon-name-part taxon-name-part-type="species" reg="rhodostigmatus">rhodostigmatus</tp:taxon-name-part></tp:taxon-name></italic> (vs. rather visible).</p><p>By having 1/3 toe webbing, the new species differs from <italic><tp:taxon-name><tp:taxon-name-part taxon-name-part-type="genus" reg="Oreolalax">O.</tp:taxon-name-part><tp:taxon-name-part taxon-name-part-type="species" reg="puxiongensis">puxiongensis</tp:taxon-name-part></tp:taxon-name></italic>, <italic><tp:taxon-name><tp:taxon-name-part taxon-name-part-type="genus" reg="Oreolalax">O.</tp:taxon-name-part><tp:taxon-name-part taxon-name-part-type="species" reg="schmidti">schmidti</tp:taxon-name-part></tp:taxon-name></italic> (vs. no webbing), <italic><tp:taxon-name><tp:taxon-name-part taxon-name-part-type="genus" reg="Oreolalax">O.</tp:taxon-name-part><tp:taxon-name-part taxon-name-part-type="species" reg="longmenmontis">longmenmontis</tp:taxon-name-part></tp:taxon-name></italic>, <italic><tp:taxon-name><tp:taxon-name-part taxon-name-part-type="genus" reg="Oreolalax">O.</tp:taxon-name-part><tp:taxon-name-part taxon-name-part-type="species" reg="sterlingae">sterlingae</tp:taxon-name-part></tp:taxon-name></italic>, <italic><tp:taxon-name><tp:taxon-name-part taxon-name-part-type="genus" reg="Oreolalax">O.</tp:taxon-name-part><tp:taxon-name-part taxon-name-part-type="species" reg="lichuanensis">lichuanensis</tp:taxon-name-part></tp:taxon-name></italic>, <italic><tp:taxon-name><tp:taxon-name-part taxon-name-part-type="genus" reg="Oreolalax">O.</tp:taxon-name-part><tp:taxon-name-part taxon-name-part-type="species" reg="multipunctatus">multipunctatus</tp:taxon-name-part></tp:taxon-name></italic>, <italic><tp:taxon-name><tp:taxon-name-part taxon-name-part-type="genus" reg="Oreolalax">O.</tp:taxon-name-part><tp:taxon-name-part taxon-name-part-type="species" reg="nanjiangensis">nanjiangensis</tp:taxon-name-part></tp:taxon-name></italic>, <italic><tp:taxon-name><tp:taxon-name-part taxon-name-part-type="genus" reg="Oreolalax">O.</tp:taxon-name-part><tp:taxon-name-part taxon-name-part-type="species" reg="omeimontis">omeimontis</tp:taxon-name-part></tp:taxon-name></italic>, <italic><tp:taxon-name><tp:taxon-name-part taxon-name-part-type="genus" reg="Oreolalax">O.</tp:taxon-name-part><tp:taxon-name-part taxon-name-part-type="species" reg="pingii">pingii</tp:taxon-name-part></tp:taxon-name></italic>, <italic><tp:taxon-name><tp:taxon-name-part taxon-name-part-type="genus" reg="Oreolalax">O.</tp:taxon-name-part><tp:taxon-name-part taxon-name-part-type="species" reg="popei">popei</tp:taxon-name-part></tp:taxon-name></italic>, <italic><tp:taxon-name><tp:taxon-name-part taxon-name-part-type="genus" reg="Oreolalax">O.</tp:taxon-name-part><tp:taxon-name-part taxon-name-part-type="species" reg="rhodostigmatus">rhodostigmatus</tp:taxon-name-part></tp:taxon-name></italic> (vs. rudimentary), <italic><tp:taxon-name><tp:taxon-name-part taxon-name-part-type="genus" reg="Oreolalax">O.</tp:taxon-name-part><tp:taxon-name-part taxon-name-part-type="species" reg="xiangchengensis">xiangchengensis</tp:taxon-name-part></tp:taxon-name></italic>, and <italic><tp:taxon-name><tp:taxon-name-part taxon-name-part-type="genus" reg="Oreolalax">O.</tp:taxon-name-part><tp:taxon-name-part taxon-name-part-type="species" reg="weigoldi">weigoldi</tp:taxon-name-part></tp:taxon-name></italic> (vs. well webbed).</p><p>By having triangular pattern between eyes, the new species differs from <italic><tp:taxon-name><tp:taxon-name-part taxon-name-part-type="genus" reg="Oreolalax">O.</tp:taxon-name-part><tp:taxon-name-part taxon-name-part-type="species" reg="rugosus">rugosus</tp:taxon-name-part></tp:taxon-name></italic>, <italic><tp:taxon-name><tp:taxon-name-part taxon-name-part-type="genus" reg="Oreolalax">O.</tp:taxon-name-part><tp:taxon-name-part taxon-name-part-type="species" reg="liangbeiensis">liangbeiensis</tp:taxon-name-part></tp:taxon-name></italic>, <italic><tp:taxon-name><tp:taxon-name-part taxon-name-part-type="genus" reg="Oreolalax">O.</tp:taxon-name-part><tp:taxon-name-part taxon-name-part-type="species" reg="major">major</tp:taxon-name-part></tp:taxon-name></italic>, <italic><tp:taxon-name><tp:taxon-name-part taxon-name-part-type="genus" reg="Oreolalax">O.</tp:taxon-name-part><tp:taxon-name-part taxon-name-part-type="species" reg="xiangchengensis">xiangchengensis</tp:taxon-name-part></tp:taxon-name></italic>, <italic><tp:taxon-name><tp:taxon-name-part taxon-name-part-type="genus" reg="Oreolalax">O.</tp:taxon-name-part><tp:taxon-name-part taxon-name-part-type="species" reg="sterlingae">sterlingae</tp:taxon-name-part></tp:taxon-name></italic>, <italic><tp:taxon-name><tp:taxon-name-part taxon-name-part-type="genus" reg="Oreolalax">O.</tp:taxon-name-part><tp:taxon-name-part taxon-name-part-type="species" reg="chuanbeiensis">chuanbeiensis</tp:taxon-name-part></tp:taxon-name></italic>, <italic><tp:taxon-name><tp:taxon-name-part taxon-name-part-type="genus" reg="Oreolalax">O.</tp:taxon-name-part><tp:taxon-name-part taxon-name-part-type="species" reg="granulosus">granulosus</tp:taxon-name-part></tp:taxon-name></italic>, <italic><tp:taxon-name><tp:taxon-name-part taxon-name-part-type="genus" reg="Oreolalax">O.</tp:taxon-name-part><tp:taxon-name-part taxon-name-part-type="species" reg="lichuanensis">lichuanensis</tp:taxon-name-part></tp:taxon-name></italic>, <italic><tp:taxon-name><tp:taxon-name-part taxon-name-part-type="genus" reg="Oreolalax">O.</tp:taxon-name-part><tp:taxon-name-part taxon-name-part-type="species" reg="nanjiangensis">nanjiangensis</tp:taxon-name-part></tp:taxon-name></italic>, <italic><tp:taxon-name><tp:taxon-name-part taxon-name-part-type="genus" reg="Oreolalax">O.</tp:taxon-name-part><tp:taxon-name-part taxon-name-part-type="species" reg="pingii">pingii</tp:taxon-name-part></tp:taxon-name></italic>, <italic><tp:taxon-name><tp:taxon-name-part taxon-name-part-type="genus" reg="Oreolalax">O.</tp:taxon-name-part><tp:taxon-name-part taxon-name-part-type="species" reg="popei">popei</tp:taxon-name-part></tp:taxon-name></italic>, <italic><tp:taxon-name><tp:taxon-name-part taxon-name-part-type="genus" reg="Oreolalax">O.</tp:taxon-name-part><tp:taxon-name-part taxon-name-part-type="species" reg="rhodostigmatus">rhodostigmatus</tp:taxon-name-part></tp:taxon-name></italic>, and <italic><tp:taxon-name><tp:taxon-name-part taxon-name-part-type="genus" reg="Oreolalax">O.</tp:taxon-name-part><tp:taxon-name-part taxon-name-part-type="species" reg="weigoldi">weigoldi</tp:taxon-name-part></tp:taxon-name></italic> (vs. no triangular pattern).</p><p>By having middle spiny patches on the chest, the new species differs from <italic><tp:taxon-name><tp:taxon-name-part taxon-name-part-type="genus" reg="Oreolalax">O.</tp:taxon-name-part><tp:taxon-name-part taxon-name-part-type="species" reg="liangbeiensis">liangbeiensis</tp:taxon-name-part></tp:taxon-name></italic>, <italic><tp:taxon-name><tp:taxon-name-part taxon-name-part-type="genus" reg="Oreolalax">O.</tp:taxon-name-part><tp:taxon-name-part taxon-name-part-type="species" reg="major">major</tp:taxon-name-part></tp:taxon-name></italic>, <italic><tp:taxon-name><tp:taxon-name-part taxon-name-part-type="genus" reg="Oreolalax">O.</tp:taxon-name-part><tp:taxon-name-part taxon-name-part-type="species" reg="xiangchengensis">xiangchengensis</tp:taxon-name-part></tp:taxon-name></italic>, <italic><tp:taxon-name><tp:taxon-name-part taxon-name-part-type="genus" reg="Oreolalax">O.</tp:taxon-name-part><tp:taxon-name-part taxon-name-part-type="species" reg="chuanbeiensis">chuanbeiensis</tp:taxon-name-part></tp:taxon-name></italic>, <italic><tp:taxon-name><tp:taxon-name-part taxon-name-part-type="genus" reg="Oreolalax">O.</tp:taxon-name-part><tp:taxon-name-part taxon-name-part-type="species" reg="granulosus">granulosus</tp:taxon-name-part></tp:taxon-name></italic>, <italic><tp:taxon-name><tp:taxon-name-part taxon-name-part-type="genus" reg="Oreolalax">O.</tp:taxon-name-part><tp:taxon-name-part taxon-name-part-type="species" reg="weigoldi">weigoldi</tp:taxon-name-part></tp:taxon-name></italic>, <italic><tp:taxon-name><tp:taxon-name-part taxon-name-part-type="genus" reg="Oreolalax">O.</tp:taxon-name-part><tp:taxon-name-part taxon-name-part-type="species" reg="omeimontis">omeimontis</tp:taxon-name-part></tp:taxon-name></italic> (vs. large patches), <italic><tp:taxon-name><tp:taxon-name-part taxon-name-part-type="genus" reg="Oreolalax">O.</tp:taxon-name-part><tp:taxon-name-part taxon-name-part-type="species" reg="pingii">pingii</tp:taxon-name-part></tp:taxon-name></italic>, <italic><tp:taxon-name><tp:taxon-name-part taxon-name-part-type="genus" reg="Oreolalax">O.</tp:taxon-name-part><tp:taxon-name-part taxon-name-part-type="species" reg="rhodostigmatus">rhodostigmatus</tp:taxon-name-part></tp:taxon-name></italic>, <tp:taxon-name><tp:taxon-name-part taxon-name-part-type="genus" reg="Oreolalax">O.</tp:taxon-name-part><tp:taxon-name-part taxon-name-part-type="species" reg="jingdongensis">jingdongensis</tp:taxon-name-part></tp:taxon-name>, <italic><tp:taxon-name><tp:taxon-name-part taxon-name-part-type="genus" reg="Oreolalax">O.</tp:taxon-name-part><tp:taxon-name-part taxon-name-part-type="species" reg="lichuanensis">lichuanensis</tp:taxon-name-part></tp:taxon-name></italic> (vs. relatively large patches), <italic><tp:taxon-name><tp:taxon-name-part taxon-name-part-type="genus" reg="Oreolalax">O.</tp:taxon-name-part><tp:taxon-name-part taxon-name-part-type="species" reg="longmenmontis">longmenmontis</tp:taxon-name-part></tp:taxon-name></italic>, <italic><tp:taxon-name><tp:taxon-name-part taxon-name-part-type="genus" reg="Oreolalax">O.</tp:taxon-name-part><tp:taxon-name-part taxon-name-part-type="species" reg="sterlingae">sterlingae</tp:taxon-name-part></tp:taxon-name></italic>, <italic><tp:taxon-name><tp:taxon-name-part taxon-name-part-type="genus" reg="Oreolalax">O.</tp:taxon-name-part><tp:taxon-name-part taxon-name-part-type="species" reg="multipunctatus">multipunctatus</tp:taxon-name-part></tp:taxon-name></italic>, <italic><tp:taxon-name><tp:taxon-name-part taxon-name-part-type="genus" reg="Oreolalax">O.</tp:taxon-name-part><tp:taxon-name-part taxon-name-part-type="species" reg="nanjiangensis">nanjiangensis</tp:taxon-name-part></tp:taxon-name></italic>, and <italic><tp:taxon-name><tp:taxon-name-part taxon-name-part-type="genus" reg="Oreolalax">O.</tp:taxon-name-part><tp:taxon-name-part taxon-name-part-type="species" reg="popei">popei</tp:taxon-name-part></tp:taxon-name></italic> (vs. small patches).</p><p>By having dark bars on the limbs, the new species can differ from <italic><tp:taxon-name><tp:taxon-name-part taxon-name-part-type="genus" reg="Oreolalax">O.</tp:taxon-name-part><tp:taxon-name-part taxon-name-part-type="species" reg="rugosus">rugosus</tp:taxon-name-part></tp:taxon-name></italic> (vs. no or irregular), <italic><tp:taxon-name><tp:taxon-name-part taxon-name-part-type="genus" reg="Oreolalax">O.</tp:taxon-name-part><tp:taxon-name-part taxon-name-part-type="species" reg="xiangchengensis">xiangchengensis</tp:taxon-name-part></tp:taxon-name></italic>, <italic><tp:taxon-name><tp:taxon-name-part taxon-name-part-type="genus" reg="Oreolalax">O.</tp:taxon-name-part><tp:taxon-name-part taxon-name-part-type="species" reg="pingii">pingii</tp:taxon-name-part></tp:taxon-name></italic>, and <italic><tp:taxon-name><tp:taxon-name-part taxon-name-part-type="genus" reg="Oreolalax">O.</tp:taxon-name-part><tp:taxon-name-part taxon-name-part-type="species" reg="puxiongensis">puxiongensis</tp:taxon-name-part></tp:taxon-name></italic> (vs. no).</p><p>By having brown yellow or medium yellow scattered variable brown spots on the belly, the new species can differ from <italic><tp:taxon-name><tp:taxon-name-part taxon-name-part-type="genus" reg="Oreolalax">O.</tp:taxon-name-part><tp:taxon-name-part taxon-name-part-type="species" reg="rugosus">rugosus</tp:taxon-name-part></tp:taxon-name></italic> (creamy yellow or yellow, no spots), <italic><tp:taxon-name><tp:taxon-name-part taxon-name-part-type="genus" reg="Oreolalax">O.</tp:taxon-name-part><tp:taxon-name-part taxon-name-part-type="species" reg="liangbeiensis">liangbeiensis</tp:taxon-name-part></tp:taxon-name></italic> (creamy white without any spots), <italic><tp:taxon-name><tp:taxon-name-part taxon-name-part-type="genus" reg="Oreolalax">O.</tp:taxon-name-part><tp:taxon-name-part taxon-name-part-type="species" reg="xiangchengensis">xiangchengensis</tp:taxon-name-part></tp:taxon-name></italic> (light brown, no spots), <italic><tp:taxon-name><tp:taxon-name-part taxon-name-part-type="genus" reg="Oreolalax">O.</tp:taxon-name-part><tp:taxon-name-part taxon-name-part-type="species" reg="sterlingae">sterlingae</tp:taxon-name-part></tp:taxon-name></italic> (cream with dark marbling), <italic><tp:taxon-name><tp:taxon-name-part taxon-name-part-type="genus" reg="Oreolalax">O.</tp:taxon-name-part><tp:taxon-name-part taxon-name-part-type="species" reg="granulosus">granulosus</tp:taxon-name-part></tp:taxon-name></italic> (yellow-white or with fine light gray veins), <italic><tp:taxon-name><tp:taxon-name-part taxon-name-part-type="genus" reg="Oreolalax">O.</tp:taxon-name-part><tp:taxon-name-part taxon-name-part-type="species" reg="lichuanensis">lichuanensis</tp:taxon-name-part></tp:taxon-name></italic> (purplish with dark brown flecks), <italic><tp:taxon-name><tp:taxon-name-part taxon-name-part-type="genus" reg="Oreolalax">O.</tp:taxon-name-part><tp:taxon-name-part taxon-name-part-type="species" reg="multipunctatus">multipunctatus</tp:taxon-name-part></tp:taxon-name></italic> (grey brown, with few or without spots), <italic><tp:taxon-name><tp:taxon-name-part taxon-name-part-type="genus" reg="Oreolalax">O.</tp:taxon-name-part><tp:taxon-name-part taxon-name-part-type="species" reg="nanjiangensis">nanjiangensis</tp:taxon-name-part></tp:taxon-name></italic> (without dark spots), <italic><tp:taxon-name><tp:taxon-name-part taxon-name-part-type="genus" reg="Oreolalax">O.</tp:taxon-name-part><tp:taxon-name-part taxon-name-part-type="species" reg="pingii">pingii</tp:taxon-name-part></tp:taxon-name></italic> (gray-white, no spots), <italic><tp:taxon-name><tp:taxon-name-part taxon-name-part-type="genus" reg="Oreolalax">O.</tp:taxon-name-part><tp:taxon-name-part taxon-name-part-type="species" reg="popei">popei</tp:taxon-name-part></tp:taxon-name></italic> (brown-red, fully covered with small gray-brown spots), <italic><tp:taxon-name><tp:taxon-name-part taxon-name-part-type="genus" reg="Oreolalax">O.</tp:taxon-name-part><tp:taxon-name-part taxon-name-part-type="species" reg="puxiongensis">puxiongensis</tp:taxon-name-part></tp:taxon-name></italic> (grayish-yellow, no spots), <italic><tp:taxon-name><tp:taxon-name-part taxon-name-part-type="genus" reg="Oreolalax">O.</tp:taxon-name-part><tp:taxon-name-part taxon-name-part-type="species" reg="rhodostigmatus">rhodostigmatus</tp:taxon-name-part></tp:taxon-name></italic> (grayish-brown, no spots), <italic><tp:taxon-name><tp:taxon-name-part taxon-name-part-type="genus" reg="Oreolalax">O.</tp:taxon-name-part><tp:taxon-name-part taxon-name-part-type="species" reg="schmidti">schmidti</tp:taxon-name-part></tp:taxon-name></italic> (entirely purple-yellow, no spots), <italic><tp:taxon-name><tp:taxon-name-part taxon-name-part-type="genus" reg="Oreolalax">O.</tp:taxon-name-part><tp:taxon-name-part taxon-name-part-type="species" reg="weigoldi">weigoldi</tp:taxon-name-part></tp:taxon-name></italic> (light brown with dark cloudy spots on ventrolateral), and <italic><tp:taxon-name><tp:taxon-name-part taxon-name-part-type="genus" reg="Oreolalax">O.</tp:taxon-name-part><tp:taxon-name-part taxon-name-part-type="species" reg="longmenmontis">longmenmontis</tp:taxon-name-part></tp:taxon-name></italic> (flesh red and greyish-white with some black speckles).</p><p><italic><tp:taxon-name><tp:taxon-name-part taxon-name-part-type="genus" reg="Oreolalax">Oreolalax</tp:taxon-name-part><tp:taxon-name-part taxon-name-part-type="species" reg="yanyuanensis">yanyuanensis</tp:taxon-name-part></tp:taxon-name></italic> is genetically closest to <italic><tp:taxon-name><tp:taxon-name-part taxon-name-part-type="genus" reg="Oreolalax">O.</tp:taxon-name-part><tp:taxon-name-part taxon-name-part-type="species" reg="rugosus">rugosus</tp:taxon-name-part></tp:taxon-name></italic>, <italic><tp:taxon-name><tp:taxon-name-part taxon-name-part-type="genus" reg="Oreolalax">O.</tp:taxon-name-part><tp:taxon-name-part taxon-name-part-type="species" reg="liangbeiensis">liangbeiensis</tp:taxon-name-part></tp:taxon-name></italic> and <italic><tp:taxon-name><tp:taxon-name-part taxon-name-part-type="genus" reg="Oreolalax">O.</tp:taxon-name-part><tp:taxon-name-part taxon-name-part-type="species" reg="major">major</tp:taxon-name-part></tp:taxon-name></italic>. In addition to the morphological differences (Fig. <xref ref-type="fig" rid="F6">6</xref>; Suppl. material <xref ref-type="supplementary-material" rid="S5">5</xref>), the new species distinctly differs from these three in measurement proportions. The new species can differ from <italic><tp:taxon-name><tp:taxon-name-part taxon-name-part-type="genus" reg="Oreolalax">O.</tp:taxon-name-part><tp:taxon-name-part taxon-name-part-type="species" reg="rugosus">rugosus</tp:taxon-name-part></tp:taxon-name></italic> by having larger <abbrev xmlns:xlink="http://www.w3.org/1999/xlink" xlink:title="length of foot and tarsus" id="ABBRID0ECLAI" xlink:type="simple">LFT</abbrev>, <abbrev xmlns:xlink="http://www.w3.org/1999/xlink" xlink:title="tibia length" id="ABBRID0EGLAI" xlink:type="simple">TL</abbrev>, and smaller IN, <abbrev xmlns:xlink="http://www.w3.org/1999/xlink" xlink:title="interorbital distance" id="ABBRID0EKLAI" xlink:type="simple">IOD</abbrev>, <abbrev xmlns:xlink="http://www.w3.org/1999/xlink" xlink:title="upper eyelid width" id="ABBRID0EOLAI" xlink:type="simple">UEW</abbrev>, <abbrev xmlns:xlink="http://www.w3.org/1999/xlink" xlink:title="tibia width" id="ABBRID0ESLAI" xlink:type="simple">TW</abbrev>. The new species distinctly differs from <italic><tp:taxon-name><tp:taxon-name-part taxon-name-part-type="genus" reg="Oreolalax">O.</tp:taxon-name-part><tp:taxon-name-part taxon-name-part-type="species" reg="liangbeiensis">liangbeiensis</tp:taxon-name-part></tp:taxon-name></italic> by having larger <abbrev xmlns:xlink="http://www.w3.org/1999/xlink" xlink:title="head length" id="ABBRID0EBMAI" xlink:type="simple">HL</abbrev>, <abbrev xmlns:xlink="http://www.w3.org/1999/xlink" xlink:title="head width" id="ABBRID0EFMAI" xlink:type="simple">HW</abbrev>, <abbrev xmlns:xlink="http://www.w3.org/1999/xlink" xlink:title="eye diameter" id="ABBRID0EJMAI" xlink:type="simple">ED</abbrev>, <abbrev xmlns:xlink="http://www.w3.org/1999/xlink" xlink:title="length of lower arm and hand" id="ABBRID0ENMAI" xlink:type="simple">LAHL</abbrev>, <abbrev xmlns:xlink="http://www.w3.org/1999/xlink" xlink:title="tibia length" id="ABBRID0ERMAI" xlink:type="simple">TL</abbrev>, <abbrev xmlns:xlink="http://www.w3.org/1999/xlink" xlink:title="length of foot and tarsus" id="ABBRID0EVMAI" xlink:type="simple">LFT</abbrev> and smaller <abbrev xmlns:xlink="http://www.w3.org/1999/xlink" xlink:title="snout length" id="ABBRID0EZMAI" xlink:type="simple">SL</abbrev>, <abbrev xmlns:xlink="http://www.w3.org/1999/xlink" xlink:title="interorbital distance" id="ABBRID0E4MAI" xlink:type="simple">IOD</abbrev>. The new species distinctly differs from <italic><tp:taxon-name><tp:taxon-name-part taxon-name-part-type="genus" reg="Oreolalax">O.</tp:taxon-name-part><tp:taxon-name-part taxon-name-part-type="species" reg="major">major</tp:taxon-name-part></tp:taxon-name></italic> by having larger <abbrev xmlns:xlink="http://www.w3.org/1999/xlink" xlink:title="head width" id="ABBRID0EMNAI" xlink:type="simple">HW</abbrev>, <abbrev xmlns:xlink="http://www.w3.org/1999/xlink" xlink:title="eye diameter" id="ABBRID0EQNAI" xlink:type="simple">ED</abbrev>, <abbrev xmlns:xlink="http://www.w3.org/1999/xlink" xlink:title="tibia length" id="ABBRID0EUNAI" xlink:type="simple">TL</abbrev>, <abbrev xmlns:xlink="http://www.w3.org/1999/xlink" xlink:title="length of foot and tarsus" id="ABBRID0EYNAI" xlink:type="simple">LFT</abbrev> and smaller <abbrev xmlns:xlink="http://www.w3.org/1999/xlink" xlink:title="snout length" id="ABBRID0E3NAI" xlink:type="simple">SL</abbrev>, IN, <abbrev xmlns:xlink="http://www.w3.org/1999/xlink" xlink:title="interorbital distance" id="ABBRID0EAOAI" xlink:type="simple">IOD</abbrev> (Table <xref ref-type="table" rid="T2">2</xref>).</p><table-wrap id="T2" position="float" orientation="portrait"><label>Table 2.</label><caption><p>Morphometric comparisons between <italic><tp:taxon-name><tp:taxon-name-part taxon-name-part-type="genus" reg="Oreolalax">Oreolalax</tp:taxon-name-part><tp:taxon-name-part taxon-name-part-type="species" reg="yanyuanensis">yanyuanensis</tp:taxon-name-part></tp:taxon-name></italic> sp. nov. and its relatives. Shaded values represent a ratio of body measurements to <abbrev xmlns:xlink="http://www.w3.org/1999/xlink" xlink:title="snout–vent length" id="ABBRID0E3OAI" xlink:type="simple">SVL</abbrev> that differs between these three species and the new species.</p></caption><table id="TID0ELSAI" rules="all"><tbody><tr><th rowspan="2" colspan="1">Measurements/<abbrev xmlns:xlink="http://www.w3.org/1999/xlink" xlink:title="snout–vent length" id="ABBRID0EJPAI" xlink:type="simple">SVL</abbrev> (%)</th><th rowspan="1" colspan="1"><italic><tp:taxon-name><tp:taxon-name-part taxon-name-part-type="genus" reg="Oreolalax">Oreolalax</tp:taxon-name-part><tp:taxon-name-part taxon-name-part-type="species" reg="yanyuanensis">yanyuanensis</tp:taxon-name-part></tp:taxon-name></italic> sp. nov.</th><th rowspan="1" colspan="1">
                      <italic>
                        <tp:taxon-name><tp:taxon-name-part taxon-name-part-type="genus" reg="Oreolalax">O.</tp:taxon-name-part><tp:taxon-name-part taxon-name-part-type="species" reg="rugosus">rugosus</tp:taxon-name-part></tp:taxon-name>
                      </italic>
                    </th><th rowspan="1" colspan="1">
                      <italic>
                        <tp:taxon-name><tp:taxon-name-part taxon-name-part-type="genus" reg="Oreolalax">O.</tp:taxon-name-part><tp:taxon-name-part taxon-name-part-type="species" reg="liangbeiensis">liangbeiensis</tp:taxon-name-part></tp:taxon-name>
                      </italic>
                    </th><th rowspan="1" colspan="1">
                      <italic>
                        <tp:taxon-name><tp:taxon-name-part taxon-name-part-type="genus" reg="Oreolalax">O.</tp:taxon-name-part><tp:taxon-name-part taxon-name-part-type="species" reg="major">major</tp:taxon-name-part></tp:taxon-name>
                      </italic>
                    </th></tr><tr><th rowspan="1" colspan="1">8♂♂</th><th rowspan="1" colspan="1">10♂♂</th><th rowspan="1" colspan="1">20♂♂</th><th rowspan="1" colspan="1">6♂♂</th></tr><tr><td rowspan="1" colspan="1">
                      <abbrev xmlns:xlink="http://www.w3.org/1999/xlink" xlink:title="head length" id="ABBRID0E2RAI" xlink:type="simple">HL</abbrev>
                    </td><td rowspan="1" colspan="1">35.9 (34.2–37.4)</td><td rowspan="1" colspan="1">35.4</td><td rowspan="1" colspan="1" style="background: #d5d6d8">33.3</td><td rowspan="1" colspan="1">35.4</td></tr><tr><td rowspan="1" colspan="1">
                      <abbrev xmlns:xlink="http://www.w3.org/1999/xlink" xlink:title="head width" id="ABBRID0ERSAI" xlink:type="simple">HW</abbrev>
                    </td><td rowspan="1" colspan="1">37.6 (36.6–39.5)</td><td rowspan="1" colspan="1">37.5</td><td rowspan="1" colspan="1" style="background: #d5d6d8">35.2</td><td rowspan="1" colspan="1" style="background: #d5d6d8">35.8</td></tr><tr><td rowspan="1" colspan="1">
                      <abbrev xmlns:xlink="http://www.w3.org/1999/xlink" xlink:title="snout length" id="ABBRID0EITAI" xlink:type="simple">SL</abbrev>
                    </td><td rowspan="1" colspan="1">14.3 (13.2–15.3)</td><td rowspan="1" colspan="1">14.6</td><td rowspan="1" colspan="1" style="background: #d5d6d8">15.5</td><td rowspan="1" colspan="1" style="background: #d5d6d8">15.5</td></tr><tr><td rowspan="1" colspan="1">
                      <abbrev xmlns:xlink="http://www.w3.org/1999/xlink" xlink:title="internarial distance" id="ABBRID0E6TAI" xlink:type="simple">IND</abbrev>
                    </td><td rowspan="1" colspan="1">9.0 (7.4–10.3)</td><td rowspan="1" colspan="1" style="background: #d5d6d8">10.4</td><td rowspan="1" colspan="1">9.8</td><td rowspan="1" colspan="1" style="background: #d5d6d8">10.4</td></tr><tr><td rowspan="1" colspan="1">
                      <abbrev xmlns:xlink="http://www.w3.org/1999/xlink" xlink:title="interorbital distance" id="ABBRID0EWUAI" xlink:type="simple">IOD</abbrev>
                    </td><td rowspan="1" colspan="1">10.1 (9.2–10.6)</td><td rowspan="1" colspan="1" style="background: #d5d6d8">11.5</td><td rowspan="1" colspan="1" style="background: #d5d6d8">10.9</td><td rowspan="1" colspan="1" style="background: #d5d6d8">10.8</td></tr><tr><td rowspan="1" colspan="1">
                      <abbrev xmlns:xlink="http://www.w3.org/1999/xlink" xlink:title="eye diameter" id="ABBRID0EOVAI" xlink:type="simple">ED</abbrev>
                    </td><td rowspan="1" colspan="1">11.9 (11.5–12.5)</td><td rowspan="1" colspan="1">12.2</td><td rowspan="1" colspan="1" style="background: #d5d6d8">10.1</td><td rowspan="1" colspan="1" style="background: #d5d6d8">10.5</td></tr><tr><td rowspan="1" colspan="1">
                      <abbrev xmlns:xlink="http://www.w3.org/1999/xlink" xlink:title="upper eyelid width" id="ABBRID0EFWAI" xlink:type="simple">UEW</abbrev>
                    </td><td rowspan="1" colspan="1">8.4 (6.3–9.4)</td><td rowspan="1" colspan="1" style="background: #d5d6d8">9.9</td><td rowspan="1" colspan="1">9.2</td><td rowspan="1" colspan="1">9.0</td></tr><tr><td rowspan="1" colspan="1">
                      <abbrev xmlns:xlink="http://www.w3.org/1999/xlink" xlink:title="forearm width" id="ABBRID0E2WAI" xlink:type="simple">FAW</abbrev>
                    </td><td rowspan="1" colspan="1">10.3 (8.9–12.4)</td><td rowspan="1" colspan="1">11.5</td><td rowspan="1" colspan="1">10.9</td><td rowspan="1" colspan="1">10.8</td></tr><tr><td rowspan="1" colspan="1">
                      <abbrev xmlns:xlink="http://www.w3.org/1999/xlink" xlink:title="length of lower arm and hand" id="ABBRID0EQXAI" xlink:type="simple">LAHL</abbrev>
                    </td><td rowspan="1" colspan="1">54.6 (51.2–58.0)</td><td rowspan="1" colspan="1">51.6</td><td rowspan="1" colspan="1" style="background: #d5d6d8">51.0</td><td rowspan="1" colspan="1">55.0</td></tr><tr><td rowspan="1" colspan="1">
                      <abbrev xmlns:xlink="http://www.w3.org/1999/xlink" xlink:title="tibia length" id="ABBRID0EGYAI" xlink:type="simple">TL</abbrev>
                    </td><td rowspan="1" colspan="1">51.3 (49.6–53.2)</td><td rowspan="1" colspan="1" style="background: #d5d6d8">47.8</td><td rowspan="1" colspan="1" style="background: #d5d6d8">45.0</td><td rowspan="1" colspan="1" style="background: #d5d6d8">48.0</td></tr><tr><td rowspan="1" colspan="1">
                      <abbrev xmlns:xlink="http://www.w3.org/1999/xlink" xlink:title="tibia width" id="ABBRID0E5YAI" xlink:type="simple">TW</abbrev>
                    </td><td rowspan="1" colspan="1">11.3 (9.2–13.6)</td><td rowspan="1" colspan="1" style="background: #d5d6d8">13.7</td><td rowspan="1" colspan="1">12.3</td><td rowspan="1" colspan="1">11.1</td></tr><tr><td rowspan="1" colspan="1">
                      <abbrev xmlns:xlink="http://www.w3.org/1999/xlink" xlink:title="length of foot and tarsus" id="ABBRID0EUZAI" xlink:type="simple">LFT</abbrev>
                    </td><td rowspan="1" colspan="1">77.5 (74.3–80.2)</td><td rowspan="1" colspan="1" style="background: #d5d6d8">67.5</td><td rowspan="1" colspan="1" style="background: #d5d6d8">69.0</td><td rowspan="1" colspan="1" style="background: #d5d6d8">73.8</td></tr><tr><td rowspan="1" colspan="1">
                      <abbrev xmlns:xlink="http://www.w3.org/1999/xlink" xlink:title="foot length" id="ABBRID0EM1AI" xlink:type="simple">FL</abbrev>
                    </td><td rowspan="1" colspan="1">50.8 (47.1–54.6)</td><td rowspan="1" colspan="1">48.1</td><td rowspan="1" colspan="1">48.7</td><td rowspan="1" colspan="1">50.9</td></tr></tbody></table></table-wrap><fig id="F6" position="float" orientation="portrait"><object-id xmlns:xlink="http://www.w3.org/1999/xlink" content-type="doi" xlink:type="simple">10.3897/zookeys.1212.122222.figure6</object-id><object-id xmlns:xlink="http://www.w3.org/1999/xlink" content-type="arpha" xlink:type="simple">44B60698-97CD-5D71-A6D4-82F9E8A9BDB5</object-id><label>Figure 6.</label><caption><p>Specimen photos of <italic><tp:taxon-name><tp:taxon-name-part taxon-name-part-type="genus" reg="Oreolalax">Oreolalax</tp:taxon-name-part><tp:taxon-name-part taxon-name-part-type="species" reg="yanyuanensis">yanyuanensis</tp:taxon-name-part></tp:taxon-name></italic> sp. nov. and its relative species <bold>A, B</bold> dorsal and ventral view of the holotype CIB25333 of <italic><tp:taxon-name><tp:taxon-name-part taxon-name-part-type="genus" reg="Oreolalax">O.</tp:taxon-name-part><tp:taxon-name-part taxon-name-part-type="species" reg="rugosus">rugosus</tp:taxon-name-part></tp:taxon-name></italic><bold>C, D</bold> dorsal and ventral view of the topotype CIB24678 of <italic><tp:taxon-name><tp:taxon-name-part taxon-name-part-type="genus" reg="Oreolalax">O.</tp:taxon-name-part><tp:taxon-name-part taxon-name-part-type="species" reg="liangbeiensis">liangbeiensis</tp:taxon-name-part></tp:taxon-name></italic><bold>E, F</bold> dorsal and ventral view of the topotype CIB24695 of <italic><tp:taxon-name><tp:taxon-name-part taxon-name-part-type="genus" reg="Oreolalax">O.</tp:taxon-name-part><tp:taxon-name-part taxon-name-part-type="species" reg="major">major</tp:taxon-name-part></tp:taxon-name></italic><bold>G, H</bold> dorsal and ventral view of the topotype CIBSH20230603020 of <italic><tp:taxon-name><tp:taxon-name-part taxon-name-part-type="genus" reg="Oreolalax">Oreolalax</tp:taxon-name-part><tp:taxon-name-part taxon-name-part-type="species" reg="yanyuanensis">yanyuanensis</tp:taxon-name-part></tp:taxon-name></italic> sp. nov. Scale bar: equal to 10 mm.</p></caption><graphic xmlns:xlink="http://www.w3.org/1999/xlink" xlink:href="zookeys-1212-109_article-122222__-g006.jpg" position="float" orientation="portrait" xlink:type="simple" id="oo_1134582.jpg"><uri content-type="original_file" xlink:type="simple">https://binary.pensoft.net/fig/1134582</uri></graphic></fig><p>In elevational distribution, the new species (occurring between 3000–3200 m) can be distinguished from some <italic><tp:taxon-name><tp:taxon-name-part taxon-name-part-type="genus" reg="Oreolalax">Oreolalax</tp:taxon-name-part></tp:taxon-name></italic> species occurring below 3000 m (a.s.l.) as follows: <italic><tp:taxon-name><tp:taxon-name-part taxon-name-part-type="genus" reg="Oreolalax">O.</tp:taxon-name-part><tp:taxon-name-part taxon-name-part-type="species" reg="major">major</tp:taxon-name-part></tp:taxon-name></italic> (vs. 1600–2000 m), <italic><tp:taxon-name><tp:taxon-name-part taxon-name-part-type="genus" reg="Oreolalax">O.</tp:taxon-name-part><tp:taxon-name-part taxon-name-part-type="species" reg="longmenmontis">longmenmontis</tp:taxon-name-part></tp:taxon-name></italic> (vs. 1300–1450 m), <italic><tp:taxon-name><tp:taxon-name-part taxon-name-part-type="genus" reg="Oreolalax">O.</tp:taxon-name-part><tp:taxon-name-part taxon-name-part-type="species" reg="chuanbeiensis">chuanbeiensis</tp:taxon-name-part></tp:taxon-name></italic> (vs. 2000–2200 m), <italic><tp:taxon-name><tp:taxon-name-part taxon-name-part-type="genus" reg="Oreolalax">O.</tp:taxon-name-part><tp:taxon-name-part taxon-name-part-type="species" reg="granulosus">granulosus</tp:taxon-name-part></tp:taxon-name></italic> (vs. 2300–2450 m), <italic><tp:taxon-name><tp:taxon-name-part taxon-name-part-type="genus" reg="Oreolalax">O.</tp:taxon-name-part><tp:taxon-name-part taxon-name-part-type="species" reg="jingdongensis">jingdongensis</tp:taxon-name-part></tp:taxon-name></italic> (vs. 2300–2450 m), <italic><tp:taxon-name><tp:taxon-name-part taxon-name-part-type="genus" reg="Oreolalax">O.</tp:taxon-name-part><tp:taxon-name-part taxon-name-part-type="species" reg="lichuanensis">lichuanensis</tp:taxon-name-part></tp:taxon-name></italic> (vs. 1790–1840 m), <italic><tp:taxon-name><tp:taxon-name-part taxon-name-part-type="genus" reg="Oreolalax">O.</tp:taxon-name-part><tp:taxon-name-part taxon-name-part-type="species" reg="multipunctatus">multipunctatus</tp:taxon-name-part></tp:taxon-name></italic> (vs. 1800–1920 m), <italic><tp:taxon-name><tp:taxon-name-part taxon-name-part-type="genus" reg="Oreolalax">O.</tp:taxon-name-part><tp:taxon-name-part taxon-name-part-type="species" reg="nanjiangensis">nanjiangensis</tp:taxon-name-part></tp:taxon-name></italic> (vs. 1600–1856 m), <italic><tp:taxon-name><tp:taxon-name-part taxon-name-part-type="genus" reg="Oreolalax">O.</tp:taxon-name-part><tp:taxon-name-part taxon-name-part-type="species" reg="omeimontis">omeimontis</tp:taxon-name-part></tp:taxon-name></italic> (vs. 1050–1800 m), <italic><tp:taxon-name><tp:taxon-name-part taxon-name-part-type="genus" reg="Oreolalax">O.</tp:taxon-name-part><tp:taxon-name-part taxon-name-part-type="species" reg="popei">popei</tp:taxon-name-part></tp:taxon-name></italic> (vs. 1000–2000 m), <italic><tp:taxon-name><tp:taxon-name-part taxon-name-part-type="genus" reg="Oreolalax">O.</tp:taxon-name-part><tp:taxon-name-part taxon-name-part-type="species" reg="puxiongensis">puxiongensis</tp:taxon-name-part></tp:taxon-name></italic> (vs. 2600–2900 m), <italic><tp:taxon-name><tp:taxon-name-part taxon-name-part-type="genus" reg="Oreolalax">O.</tp:taxon-name-part><tp:taxon-name-part taxon-name-part-type="species" reg="rhodostigmatus">rhodostigmatus</tp:taxon-name-part></tp:taxon-name></italic> (vs. 700–1790 m), <italic><tp:taxon-name><tp:taxon-name-part taxon-name-part-type="genus" reg="Oreolalax">O.</tp:taxon-name-part><tp:taxon-name-part taxon-name-part-type="species" reg="schmidti">schmidti</tp:taxon-name-part></tp:taxon-name></italic> (vs. 1700–2400 m), and <italic><tp:taxon-name><tp:taxon-name-part taxon-name-part-type="genus" reg="Oreolalax">O.</tp:taxon-name-part><tp:taxon-name-part taxon-name-part-type="species" reg="sterlingae">sterlingae</tp:taxon-name-part></tp:taxon-name></italic> (vs. 2900 m).</p></tp:treatment-sec><tp:treatment-sec sec-type="etymology" id="SECID0ELCBI"><title>Etymology.</title><p>The specific epithet “yanyuan” refers to the type locality of the species, Yanyuan County, Sichuan Province. We suggested the common name as “Yanyuan toothed toad”, and the Chinese name as “Yan Yuan Chi Chan (盐源齿蟾)”.</p></tp:treatment-sec><tp:treatment-sec sec-type="distribution" id="SECID0EQCBI"><title>Distribution and ecology.</title><p><italic><tp:taxon-name><tp:taxon-name-part taxon-name-part-type="genus" reg="Oreolalax">Oreolalax</tp:taxon-name-part><tp:taxon-name-part taxon-name-part-type="species" reg="yanyuanensis">yanyuanensis</tp:taxon-name-part></tp:taxon-name></italic> sp. nov. is currently only known from the type locality, Shuhe town, Yanyuan county, Sichuan Prov., China at elevations of 3000–3200 m. The new species inhabits subtropical alpine scrub and swamp, and was found in small montane streams (Fig. <xref ref-type="fig" rid="F7">7</xref>). The breeding season is currently uncertain; it is speculated that it breeds in April or May based on the tadpole development stage. Four sympatric amphibian species (<italic><tp:taxon-name><tp:taxon-name-part taxon-name-part-type="genus" reg="Bombina">Bombina</tp:taxon-name-part><tp:taxon-name-part taxon-name-part-type="species" reg="maxima">maxima</tp:taxon-name-part></tp:taxon-name></italic> Boulenger, 1905 (<xref ref-type="bibr" rid="B2">Boulenger 1905</xref>), <italic><tp:taxon-name><tp:taxon-name-part taxon-name-part-type="genus" reg="Rana">Rana</tp:taxon-name-part><tp:taxon-name-part taxon-name-part-type="species" reg="chaochiaoensis">chaochiaoensis</tp:taxon-name-part></tp:taxon-name></italic> Liu, 1946 (<xref ref-type="bibr" rid="B24">Liu 1946</xref>), <italic><tp:taxon-name><tp:taxon-name-part taxon-name-part-type="genus" reg="Panophrys">Panophrys</tp:taxon-name-part><tp:taxon-name-part taxon-name-part-type="species" reg="binchuanensis">binchuanensis</tp:taxon-name-part></tp:taxon-name></italic> Ye &amp; Fei, 1995 (<xref ref-type="bibr" rid="B41">Ye and Fei 1995</xref>) and <italic><tp:taxon-name><tp:taxon-name-part taxon-name-part-type="genus" reg="Nanorana">Nanorana</tp:taxon-name-part><tp:taxon-name-part taxon-name-part-type="species" reg="sichuanensis">sichuanensis</tp:taxon-name-part></tp:taxon-name></italic> Dubois, 1987 (<xref ref-type="bibr" rid="B5">Dubois 1987</xref> “1986”)) were found in the same habitat.</p><fig id="F7" position="float" orientation="portrait"><object-id xmlns:xlink="http://www.w3.org/1999/xlink" content-type="doi" xlink:type="simple">10.3897/zookeys.1212.122222.figure7</object-id><object-id xmlns:xlink="http://www.w3.org/1999/xlink" content-type="arpha" xlink:type="simple">C9BFEE5D-1C2D-5C8A-A7BF-AFF6AFF36131</object-id><label>Figure 7.</label><caption><p>Habitats of <italic><tp:taxon-name><tp:taxon-name-part taxon-name-part-type="genus" reg="Oreolalax">Oreolalax</tp:taxon-name-part><tp:taxon-name-part taxon-name-part-type="species" reg="yanyuanensis">yanyuanensis</tp:taxon-name-part></tp:taxon-name></italic> sp. nov. in southeastern Hengduan Mountains region, Sichuan Province, China <bold>A, B, C</bold> adults’ habitats <bold>D</bold> tadpoles’ habitat.</p></caption><graphic xmlns:xlink="http://www.w3.org/1999/xlink" xlink:href="zookeys-1212-109_article-122222__-g007.jpg" position="float" orientation="portrait" xlink:type="simple" id="oo_1134583.jpg"><uri content-type="original_file" xlink:type="simple">https://binary.pensoft.net/fig/1134583</uri></graphic></fig></tp:treatment-sec><tp:treatment-sec><!--Section generated to contain objects referenced in tp:taxon-treatment.--><supplementary-material xmlns:xlink="http://www.w3.org/1999/xlink" id="S4" position="float" orientation="portrait" xlink:type="simple"><object-id content-type="doi" xlink:type="simple">10.3897/zookeys.1212.122222.suppl4</object-id><object-id content-type="arpha" xlink:type="simple">AAD7DB69-E08F-5C17-9CB0-A8E6A1ABC4CA</object-id><label>Supplementary material 4</label><caption><p>Measurements of tadoples of <italic><tp:taxon-name><tp:taxon-name-part taxon-name-part-type="genus" reg="Oreolalax">Oreolalax</tp:taxon-name-part><tp:taxon-name-part taxon-name-part-type="species" reg="yanyuanensis">yanyuanensis</tp:taxon-name-part></tp:taxon-name></italic> sp. nov.</p></caption><statement content-type="dataType"><label>Data type</label><p>xlsx</p></statement><statement content-type="notes"><label>Explanation note</label><p>Units in mm. See abbreviations for morphometric characters in Materials and methods section.</p></statement><media xlink:href="zookeys-1212-109_article-122222__-s004.xlsx" mimetype="application" mime-subtype="vnd.openxmlformats-officedocument.spreadsheetml.sheet" position="float" orientation="portrait" xlink:type="simple" id="oo_1134587.xlsx"><uri content-type="original_file" xlink:type="simple">https://binary.pensoft.net/file/1134587</uri></media><permissions><license xlink:type="simple"><license-p>This dataset is made available under the Open Database License (http://opendatacommons.org/licenses/odbl/1.0/). The Open Database License (ODbL) is a license agreement intended to allow users to freely share, modify, and use this Dataset while maintaining this same freedom for others, provided that the original source and author(s) are credited.</license-p></license></permissions><attrib specific-use="authors">Yin Meng Hou, Pu Yang Zheng, Hao Qi Yu, Bin Wang, Xiao Hong Chen, Feng Xie</attrib></supplementary-material><supplementary-material xmlns:xlink="http://www.w3.org/1999/xlink" id="S1" position="float" orientation="portrait" xlink:type="simple"><object-id content-type="doi" xlink:type="simple">10.3897/zookeys.1212.122222.suppl1</object-id><object-id content-type="arpha" xlink:type="simple">9804D84B-BEA8-542C-B58B-F4A11B281A54</object-id><label>Supplementary material 1</label><caption><p>Measurements of <italic><tp:taxon-name><tp:taxon-name-part taxon-name-part-type="genus" reg="Oreolalax">Oreolalax</tp:taxon-name-part><tp:taxon-name-part taxon-name-part-type="species" reg="yanyuanensis">yanyuanensis</tp:taxon-name-part></tp:taxon-name></italic> sp. nov.</p></caption><statement content-type="dataType"><label>Data type</label><p>xlsx</p></statement><statement content-type="notes"><label>Explanation note</label><p>Units in mm. See abbreviations for characters in the Materials and methods section.</p></statement><media xlink:href="zookeys-1212-109_article-122222__-s001.xlsx" mimetype="application" mime-subtype="vnd.openxmlformats-officedocument.spreadsheetml.sheet" position="float" orientation="portrait" xlink:type="simple" id="oo_1134584.xlsx"><uri content-type="original_file" xlink:type="simple">https://binary.pensoft.net/file/1134584</uri></media><permissions><license xlink:type="simple"><license-p>This dataset is made available under the Open Database License (http://opendatacommons.org/licenses/odbl/1.0/). The Open Database License (ODbL) is a license agreement intended to allow users to freely share, modify, and use this Dataset while maintaining this same freedom for others, provided that the original source and author(s) are credited.</license-p></license></permissions><attrib specific-use="authors">Yin Meng Hou, Pu Yang Zheng, Hao Qi Yu, Bin Wang, Xiao Hong Chen, Feng Xie</attrib></supplementary-material><supplementary-material xmlns:xlink="http://www.w3.org/1999/xlink" id="S5" position="float" orientation="portrait" xlink:type="simple"><object-id content-type="doi" xlink:type="simple">10.3897/zookeys.1212.122222.suppl5</object-id><object-id content-type="arpha" xlink:type="simple">36A608A8-3FA6-5BAC-AF01-C99161B52EE2</object-id><label>Supplementary material 5</label><caption><p>Morphological differences between males of <italic><tp:taxon-name><tp:taxon-name-part taxon-name-part-type="genus" reg="Oreolalax">Oreolalax</tp:taxon-name-part><tp:taxon-name-part taxon-name-part-type="species" reg="yanyuanensis">yanyuanensis</tp:taxon-name-part></tp:taxon-name></italic> sp. nov. and males of its congeners</p></caption><statement content-type="dataType"><label>Data type</label><p>xlsx</p></statement><media xlink:href="zookeys-1212-109_article-122222__-s005.xlsx" mimetype="application" mime-subtype="vnd.openxmlformats-officedocument.spreadsheetml.sheet" position="float" orientation="portrait" xlink:type="simple" id="oo_1134588.xlsx"><uri content-type="original_file" xlink:type="simple">https://binary.pensoft.net/file/1134588</uri></media><permissions><license xlink:type="simple"><license-p>This dataset is made available under the Open Database License (http://opendatacommons.org/licenses/odbl/1.0/). The Open Database License (ODbL) is a license agreement intended to allow users to freely share, modify, and use this Dataset while maintaining this same freedom for others, provided that the original source and author(s) are credited.</license-p></license></permissions><attrib specific-use="authors">Yin Meng Hou, Pu Yang Zheng, Hao Qi Yu, Bin Wang, Xiao Hong Chen, Feng Xie</attrib></supplementary-material></tp:treatment-sec><ref-list><ref id="B2"><mixed-citation xmlns:xlink="http://www.w3.org/1999/xlink" xlink:type="simple"><person-group><name name-style="western"><surname>Boulenger</surname><given-names>GA</given-names></name></person-group> (<year>1905</year>) Description of a new batrachian of the genus <italic><tp:taxon-name><tp:taxon-name-part taxon-name-part-type="genus">Bombinator</tp:taxon-name-part></tp:taxon-name></italic> from Yunnan. Annals and Magazine of Natural History, Series 7, 15: 188–190. <ext-link xlink:href="10.1080/03745480509442817" ext-link-type="doi" xlink:type="simple">https://doi.org/10.1080/03745480509442817</ext-link></mixed-citation></ref><ref id="B24"><mixed-citation xmlns:xlink="http://www.w3.org/1999/xlink" xlink:type="simple"><person-group><name name-style="western"><surname>Liu</surname><given-names>CC</given-names></name></person-group> (<year>1946</year>) <article-title>A new woodfrog <italic><tp:taxon-name><tp:taxon-name-part taxon-name-part-type="genus">Rana</tp:taxon-name-part><tp:taxon-name-part taxon-name-part-type="species">chaochiaoensis</tp:taxon-name-part></tp:taxon-name></italic> with a discussion of its allied species, from West China.</article-title><source>Journal of the West China Border Research Society, Series B</source><volume>16</volume>: <fpage>7</fpage>–<lpage>14</lpage>.</mixed-citation></ref><ref id="B41"><mixed-citation xmlns:xlink="http://www.w3.org/1999/xlink" xlink:type="simple"><person-group><name name-style="western"><surname>Ye</surname><given-names>CY</given-names></name><name name-style="western"><surname>Fei</surname><given-names>L</given-names></name></person-group> (<year>1995</year>) Taxonomic studies on the small type <italic><tp:taxon-name><tp:taxon-name-part taxon-name-part-type="genus">Megophrys</tp:taxon-name-part></tp:taxon-name></italic> in China including descriptions of the new species (subspecies) (<tp:taxon-name><tp:taxon-name-part taxon-name-part-type="family">Pelobatidae</tp:taxon-name-part></tp:taxon-name>: genus <italic><tp:taxon-name><tp:taxon-name-part taxon-name-part-type="genus">Megophrys</tp:taxon-name-part></tp:taxon-name></italic>). Acta Herpetologica Sinica 4–5: 72–81.</mixed-citation></ref><ref id="B5"><mixed-citation xmlns:xlink="http://www.w3.org/1999/xlink" xlink:type="simple"><person-group><name name-style="western"><surname>Dubois</surname><given-names>A</given-names></name></person-group> (<year>1987</year>) <article-title>[“1986”] Miscellanea taxinomica batrachologica (I). Alytes.</article-title><source>Paris</source><volume>5</volume>: <fpage>7</fpage>–<lpage>95</lpage>.</mixed-citation></ref></ref-list></tp:taxon-treatment>
