# Supplementary material for: ﻿A new toad of Oreolalax Myers & Leviton, 1962 (Anura, Megophryidae) from Sichuan Province, southwest China
Source: Zookeys. 2024 Sep 16;1212:109–27. doi: 10.3897/zookeys.1212.122222 (PMC11420534; doi:10.3897/zookeys.1212.122222)
Supplement: Supplementary material 1 — Measurements of Oreolalaxyanyuanensis sp. nov. [file zookeys-1212-109_article-122222__-s001.xlsx]

## Sheet: Sheet1
Table S1. Measurements of Oreolalax yanyuanensis sp.nov. Units in mm. See abbreviations for characters in the Materials and methods section.
Species	Voucher No.	Sex	Status	SVL	HL	HW	SL	ED	IOD	IND	UEW	EN	NS	LAHL	FAW	THL	TL	TW	LFT	FL	Fin1L	Fin3L	IPTL	OPTL	Toe4L	IMT
Oreolalax yanyuanensis sp. nov.	SH20230603020	Male	Holotype	47.43	16.23	17.62	6.25	5.92	5.02	3.52	2.98	3.11	2.98	27.05	4.36	23.38	23.84	4.81	36.84	24.4	5	11	2.35	2.34	21.17	2.75
Oreolalax yanyuanensis sp. nov.	SH20230603016	Male	Paratype	50.39	17.5	18.44	6.93	6.06	5.02	4.52	4.43	3.59	3.18	26.3	5.14	23.73	25.01	6.01	37.71	25.24	6.49	10.72	3.07	2.17	21.06	2.57
Oreolalax yanyuanensis sp. nov.	SH20230603017	Male	Paratype	49.35	17.65	18.76	7	5.71	4.55	4.35	4.15	3.62	3.9	25.81	4.98	23.16	25.69	5.46	38.98	24.49	5.5	11.55	2.57	2.56	21.05	2.6
Oreolalax yanyuanensis sp. nov.	SH20230603018	Male	Paratype	47.48	17.4	17.93	6.9	5.73	4.6	3.82	4.48	3.06	3.67	26.29	5.46	20.56	23.74	5.3	35.27	22.35	5.63	11	2.6	2.29	19.71	2.46
Oreolalax yanyuanensis sp. nov.	SH20230603019	Male	Paratype	50.55	18.6	19.43	6.79	5.98	5.25	4.26	4.4	3.48	3.48	25.86	5.69	24.49	25.64	6.23	39.25	26.3	5.09	11.6	2.58	2.13	23.14	2.8
Oreolalax yanyuanensis sp. nov.	SH20230603023	Male	Paratype	52.8	19.76	20.85	7.75	6.08	5.07	5.44	4.43	3.87	3.52	27.95	6.56	24.95	27.42	7.19	42.32	28.84	6.15	11.81	2.76	3.03	24.63	2.88
Oreolalax yanyuanensis sp. nov.	SH20230603021	Male	Paratype	39.76	14.56	14.77	6.04	4.65	4.29	3.98	3.36	3.02	2.65	23	3.34	19.22	20.84	4.27	31.83	20.2	4.78	10.2	2.02	1.74	18.16	2.04
Oreolalax yanyuanensis sp. nov.	SH20230603024	Male	Paratype	43.62	15.35	15.96	6.68	5.36	4.62	4.29	3.81	3.11	3.11	25.29	3.9	20.83	23.19	4.02	33.3	22.22	4.58	10.62	2.71	1.72	19.95	2.13
