# Supplementary material for: ﻿A new toad of Oreolalax Myers & Leviton, 1962 (Anura, Megophryidae) from Sichuan Province, southwest China
Source: Zookeys. 2024 Sep 16;1212:109–27. doi: 10.3897/zookeys.1212.122222 (PMC11420534; doi:10.3897/zookeys.1212.122222)
Supplement: Supplementary material 2 — Uncorrected p-distance between Oreolalax species on the COI gene [file zookeys-1212-109_article-122222__-s002.xlsx]

## Sheet: Sheet1
Table S2. Uncorrected p-distance between Oreolalax species on the COI gene.
No.	Species	1-15	16	17	18	19	20	21	22	23	24	25	26	27	28	29
1-15	Oreolalax yanyuanensis sp. nov.	0.000-0.003
16	O. rugous	0.0445545
17	O. major	0.0528053	0.041
18	O. liangbeiensis	0.0478548	0.0330033	0.0379538
19	O. jingdongensis	0.115512	0.113861	0.118812	0.108911
20	O. xiangchengensis	0.050-0.053	0.049505	0.0594059	0.0561056	0.113861
21	O. multipunctatus	0.163-0.167	0.153465	0.168317	0.150165	0.155116	0.146865
22	O. granulosus	0.063-0.066	0.0561056	0.0627063	0.0594059	0.118812	0.0231023	0.158416
23	O. schmidti	0.167-0.168	0.158416	0.169967	0.153465	0.178218	0.148515	0.173267	0.156766
24	O. popei	0.150-0.153	0.146865	0.150165	0.141914	0.163366	0.153465	0.108911	0.163366	0.171617
25	O. longmenmontis	0.162-0.167	0.158416	0.168317	0.156766	0.153465	0.156766	0.123762	0.163366	0.163366	0.0858086
26	O. omeimontis	0.191-0.195	0.183168	0.189769	0.178218	0.186469	0.183168	0.169967	0.191419	0.179868	0.179868	0.178218
27	O. pingii	0.182-0.183	0.174917	0.186469	0.169967	0.181518	0.165017	0.178218	0.166667	0.0429043	0.171617	0.165017	0.174917
28	O. lichuanensis	0.185-0.186	0.174917	0.193069	0.166667	0.178218	0.169967	0.20297	0.169967	0.10066	0.179868	0.184818	0.188119	0.10396
29	O. rhodostigmatus	0.172-0.175	0.165017	0.173267	0.160066	0.156766	0.161716	0.181518	0.163366	0.184818	0.189769	0.179868	0.184818	0.193069	0.181518
