# Supplementary material for: ﻿A new toad of Oreolalax Myers & Leviton, 1962 (Anura, Megophryidae) from Sichuan Province, southwest China
Source: Zookeys. 2024 Sep 16;1212:109–27. doi: 10.3897/zookeys.1212.122222 (PMC11420534; doi:10.3897/zookeys.1212.122222)
Supplement: Supplementary material 3 — Examined specimens in this study [file zookeys-1212-109_article-122222__-s003.xlsx]

## Sheet: Sheet1
Table S3. Examined Oreolalax specimens in this study.
Species	Gender	Voucher number	Original voucher	Location	Type
Oreolalax chuanbeiensis	Male	CIB0024683	CIB750344	Pingwu, Sichuan, China	Holotype
Oreolalax omeimontis	Male	CIB024607	CIB57065	Omei Mt., Emei, Sichuan, China	Holotype
Oreolalax pingii	Male	CIB084699	CIB375	Zhaojue, Liangshan, Sichuan, China	Holotype
Oreolalax pingii	Male	CIB024701	CIB65I1108	Zhaojue, Liangshan, Sichuan, China	Paratype
Oreolalax liangbeiensis	Male	CIB024678	CIB65II0345	Puxiong, Yuexi, Sichuan, China	Holotype
Oreolalax puxiongensis	Male	CIB025172	CIB65II0646	Puxiong, Yuexi, Sichuan, China	Holotype
Oreolalax multipunctatus	Male	CIB073672	CIBWA9001	Omei Mt., Emei, Sichuan, China	Paratype
Oreolalax multipunctatus	Male	CIB073673	CIBWA9002	Omei Mt., Emei, Sichuan, China	Holotype
Oreolalax granulosus	Male	CIB025331	CIB873109	Xujiaba, Jingdong, Yunan, China	Holotype
Oreolalax granulosus	Male	CIB025332	CIB873110	Xujiaba, Jingdong, Yunan, China	Paratype
Oreolalax schmidti	Male	CIB025376	CIB156	Omei Mt., Emei, Sichuan, China	Holotype
Oreolalax rugosus	Male	CIB025335	CIB909	Yanwotang, Zhaojue, Liangshan, Sichuan, China	Holotype
Oreolalax xiangchengensis	Male	CIB065996	CIB80I1286	Xiangcheng, Sichuan, China	Holotype
Oreolalax nanjiangensis	Male	CIB095078	CIB610544	Guangwu Mt., Nanjiang, Sichuan, China	Holotype
Oreolalax popei	Male	CIB025143	CIB741576	Haizitang, Baoxing, Ya'an, Sichuan, China	Topotype
Oreolalax jingdongensis	Male	CIB099006	CIB8200494	Ailoushan, Jingdong, Yunnan, China	Topotype
Oreolalax longmenmontis	Male	CIB20180522001	–	Pengzhou, Sichuan, China	Holotype
Oreolalax major	Male	CIB024695	CIB570952	Omei Mt., Emei, Sichuan, China	Topotype
Oreolalax lichuanensis	Male	CIB024687	CIB74I0915	Hanchi, Lichuan, Hubei, China	Holotype
Oreolalax lichuanensis	Male	CIB024690	CIB79I0033	Hanchi, Lichuan, Hubei, China	Paratype
