# Supplementary material for: ﻿A new toad of Oreolalax Myers & Leviton, 1962 (Anura, Megophryidae) from Sichuan Province, southwest China
Source: Zookeys. 2024 Sep 16;1212:109–27. doi: 10.3897/zookeys.1212.122222 (PMC11420534; doi:10.3897/zookeys.1212.122222)
Supplement: Supplementary material 4 — Measurements of tadoples of Oreolalaxyanyuanensis sp. nov. [file zookeys-1212-109_article-122222__-s004.xlsx]

## Sheet: Sheet1
Table S4. Measurements of tadoples of Oreolalax yanyuanensis sp.nov.. Units in mm. See abbreviations for morphometric characters in Materials and methods section.
Species	Vochuer	TOL	BH	SVL	BW	ED	IOD	IND	SL	SS	MW	TAL	TBW	TAH	BH/BW	ED/BL	SL/BL	SS/BL	TAL/BL	TAH/BH	TBW/BW
Oreolalax yanyuanensis sp.nov.	SH20230603kd01	62.33	9.15	20.57	10.37	1.7	4.91	3.99	6	10.99	4.84	43.21	4.56	10.33	1.13333	0.0826446	0.291687	0.534273	2.10063	1.12896	0.43973
Oreolalax yanyuanensis sp.nov.	SH20230603kd02	58	9.77	19.66	11.34	1.91	4.48	3.38	5.3	12.31	4.22	38.1	4.29	10.89	1.1607	0.0971516	0.269583	0.626144	1.93795	1.11464	0.378307
Oreolalax yanyuanensis sp.nov.	SH20230603kd03	66.59	12.49	23	13.78	2.15	5.24	4.12	6.25	13.54	5.15	48.15	5.32	11.71	1.10328	0.0934783	0.271739	0.588696	2.09348	0.93755	0.386067
Oreolalax yanyuanensis sp.nov.	SH20230603kd04	59.82	11.26	19.94	12.77	1.66	5.33	4.31	6.11	12.24	3.81	40.71	4.8	10.16	1.1341	0.0832497	0.306419	0.613842	2.04162	0.902309	0.375881
Oreolalax yanyuanensis sp.nov.	SH20230603kd05	67.04	11.81	22.75	12.67	1.8	5.36	3.98	6.49	12.66	4.84	46.65	5.42	11.82	1.07282	0.0791209	0.285275	0.556484	2.05055	1.00085	0.427782
Oreolalax yanyuanensis sp.nov.	SH20230603kd06	61.5	10.95	20.37	10.69	1.6	5.51	3.92	5.96	12.23	4.64	39.54	4.6	9.36	0.976256	0.0785469	0.292587	0.600393	1.94109	0.854795	0.430309
Oreolalax yanyuanensis sp.nov.	SH20230603kd07	63.55	9.5	20.47	11.77	1.84	5.51	4.19	6	12.31	5.35	42.67	4.96	10.99	1.23895	0.0898876	0.293112	0.601368	2.08451	1.15684	0.42141
