# Supplementary material for: ﻿A new toad of Oreolalax Myers & Leviton, 1962 (Anura, Megophryidae) from Sichuan Province, southwest China
Source: Zookeys. 2024 Sep 16;1212:109–27. doi: 10.3897/zookeys.1212.122222 (PMC11420534; doi:10.3897/zookeys.1212.122222)
Supplement: Supplementary material 5 — Morphological differences between males of Oreolalaxyanyuanensis sp. nov. and males of its congeners [file zookeys-1212-109_article-122222__-s005.xlsx]

## Sheet: Sheet1
Table S5. Male morphological comparison of Oreolalax species ( data from Fei et al. 2012, Nguyen et al. 2013 and Hou et al. 2020 ). Gray shaded tables represent the difference between the new species and other Oreolalax species.
Species	SVL (mm)	Head width/head length	Tympanum	Belly	Triangular pattern between eyes	Toe webbing	Spinal patches on chest	Individulas (♂)
Oreolalax yanyuanensis sp. nov.	39.8-52.8	>1	absent	brown yellow or medium yellow, scattered variable brown spots	yes	1/3	middle	8
O. rugosus	44.3–52.6	>1	absent	creamy yellow or yellow, no spots	no	1/3 or less	middle	10
O. liangbeiensis	45.1–56.3	>1	hidden	creamy white without any spots	no	1/3	large	20
O. major	59.2–68.7	>1	hidden	with dark brown spots	no	1/3	large	6
O. xiangchengensis	45.4–50.6	>1	absent	light brown, no spots	no	entirely webbed	large	10
O. longmenmontis	51.2-64.2	>1	hidden	flesh red and greyish-white with some black speckles	yes	at base	small	3
O. sterlingae	36.8	>1	hidden	with dark marbling	no	at base	small	1
O. chuanbeiensis	47.5–56.3	≈	hidden	with sparse gray spots	no	1/3	large	20
O. granulosus	48.6–61.5	>1	absent	yellow-white or with fine light gray veins	no	1/3	large	16
O. jingdongensis	48.1–60.3	>1	absent	gray spots	yes	1/4-1/3	relative large	16
O. lichuanensis	50.0–64.8	>1	concealed or barely visible	purpish with dark brown flecks	no	rudimentary	relative large	20
O. multipunctatus	47.4–49.8	<1	hidden	grey brown, with few or without spots	indistinct	rudimentary	small	4
O. nanjiangensis	52.6–60.0	≈	hidden	without dark spots	no	rudimentary	small	10
O. omeimontis	49.5–58.4	>1	concealed or slightly visible	flesh yellow, with gray cloudy spots	yes	rudimentary	large	15
O. pingii	43.4–51.0	>1	hidden	gray-white, no spots	no	rudimentary	relative large	20
O. popei	60.0–69.0	<1	hidden	brown-red, fully covered with small gray-brown spots	no	rudimentary or no	small	20
O. puxiongensis	41.3–45.3	>1	hidden	grayish yellow, no spots	yes	no	middle	21
O. rhodostigmatus	57.5–73.5	<1	rather visible	grayish-brown, no spots	no	rudimentary	relative large	7
O. schmidti	40.0–47.0	<1	hidden	entirely purple-yellow, no spots	yes	no	middle	30
O. weigoldi	58.2	=	hidden	light brown with dark cloudy spots on outside	no	well webbed	large	1
